# Supplementary material for: Dietary Change Scenarios and Implications for Environmental, Nutrition, Human Health and Economic Dimensions of Food Sustainability
Source: Nutrients. 2019 Apr 16;11(4):856. doi: 10.3390/nu11040856 (PMC6520741; doi:10.3390/nu11040856)
Supplement: Supplementary file 1 [file nutrients-11-00856-s001.zip]

Archive with 1 entries (1 files):
- nutrients-459633-SI.xlsx
