# Supplementary material for: Dietary Change Scenarios and Implications for Environmental, Nutrition, Human Health and Economic Dimensions of Food Sustainability
Source: Nutrients. 2019 Apr 16;11(4):856. doi: 10.3390/nu11040856 (PMC6520741; doi:10.3390/nu11040856)
Supplement: Supplementary file 1 [file nutrients-11-00856-s001.zip › nutrients-459633-SI.xlsx]

## Sheet: Cover page
Supplementary Information
Dietary change scenarios and implications for environmental, nutrition, human health and economic dimensions of food sustainability
Canxi Chen1, Abhishek Chaudhary2* and Alexander Mathys1
1 Laboratory of Sustainable Food Processing, Schmelzbergstrasse 9, ETH Zurich, 8092 Zurich, Switzerland
2Department of Civil Engineering, Indian Institute of Technology (IIT) Kanpur, 208016 Kanpur, India;
*Corresponding author E-mail: abhishekc@iitk.ac.in
This file contains:
Table S1 - Raw data and parameter values used in the health impact assessment model (Section 2.2; Eqs. 1 to 10).
Table S2 - Raw data and parameter values used in the nutrition quality assessment (Section 2.3; Eqs. 11-14).
Table S3 - Characterization factors for different food groups giving environmental footprint per kg of a food item used for environmental assessment (Section 2.4).
Table S4 - Detailed results on health impact assessment including 95% values for the indicators.
Table S5 - Contribution of each food group to the total environmental footprint of daily average per capita Swiss diet.
Table S6 - Contribution of different food group to the total expenditure on daily average per capita Swiss diet.

## Sheet: Table S1 Raw data for health
	Swiss population in different age groups (in 1000s)							Disease and gender specific death rate (in deaths per 1,000,000 individuals per year for 2016 in Switzerland)											Life expectancy (in years)					Male	DALY to Death number ratio for different diseases, age groups and genders (calculated from WHO 2012 data)
Age group/Gender	Male	Female					Age group/Disease	DR_CHD_Male	DR_CHD_Female	DR_Stroke_Male	DR_Stroke_Female	DR_Total Cancer_Male	DR_Total Cancer_Female	DR_T2D_Male	DR_T2D_Female			Age group/Gender	Male	Female				Disease/Age group	0-4	5-9	10-14	15-19	20-24	25-29	30-34	35-39	40-44	45-49	50-54	55-59	60-64	65-69	70-74	75-79	80-84	85-89	90-94	95-99	100+
0-4	219.582	240.242					0-4	0.0100679	0.00968566	1.3644	1.59971	30.3786	46.0931	1.98776	0.978443			0-4	81.6002	85.4159				coronary heart disease	0	0	0	119.218	119.218	119.218	48.1117	48.1117	48.1117	48.1117	48.1117	48.1117	31.6199	31.6199	13.2771	13.2771	13.2771	13.2771	13.2771	13.2771	13.2771
5-9	207.866	234.138					5-9	0.0062855	0.00591015	0.0133905	0.0138235	2.15755	1.65752	0.0102612	0.0162396			5-9	76.9247	80.7214				stroke	0	102.198	102.198	142.891	142.891	142.891	58.9167	58.9167	58.9167	58.9167	58.9167	58.9167	41.6708	41.6708	14.7628	14.7628	14.7628	14.7628	14.7628	14.7628	14.7628
10-14	204.014	230.062					10-14	0.0050161	0.00864049	0.0202117	0.0411012	1.93181	1.7211	0.00953992	0.0132298			10-14	71.9488	75.7446				Total Cancer	91.6279	83.9301	83.9301	70.9644	70.9644	70.9644	41.0004	41.0004	41.0004	41.0004	41.0004	41.0004	28.386	28.386	14.7483	14.7483	14.7483	14.7483	14.7483	14.7483	14.7483
15-19	223.116	239.862					15-19	0.134604	0.0850801	0.0959507	0.0714651	3.09863	2.28649	0.0446415	0.0231009			15-19	66.975	70.7693				T2D	0	0	0	379.99	379.99	379.99	218.983	218.983	218.983	218.983	218.983	218.983	76.3274	76.3274	23.9284	23.9284	23.9284	23.9284	23.9284	23.9284	23.9284
20-24	259.592	262.544					20-24	0.253406	0.162006	0.122518	0.149255	3.34088	2.80519	0.0706418	0.0431703			20-24	62.0687	65.8117				colorectal cancer	0	0	0	68.8942	68.8942	68.8942	41.7273	41.7273	41.7273	41.7273	41.7273	41.7273	28.618	28.618	15.1583	15.1583	15.1583	15.1583	15.1583	15.1583	15.1583
25-29	285.498	284.244					25-29	0.701144	0.258209	0.267932	0.237278	4.62461	4.26859	0.17756	0.140421			25-29	57.1814	60.8607
30-34	301.382	296.868					30-34	1.46193	0.460296	0.438937	0.483552	6.77877	8.01216	0.304103	0.233006			30-34	52.2954	55.9196				Female
35-39	280.664	292.759					35-39	3.82696	0.853133	0.881467	0.834085	12.4492	15.695	0.58217	0.289483			35-39	47.4134	50.9899				Disease/Age group	0-4	5-9	10-14	15-19	20-24	25-29	30-34	35-39	40-44	45-49	50-54	55-59	60-64	65-69	70-74	75-79	80-84	85-89	90-94	95-99	100+
40-44	296.44	283.928					40-44	11.1082	1.98145	2.00114	1.77801	25.5714	30.8432	1.14253	0.396128			40-44	42.5547	46.0799				coronary heart disease	0	0	0	0	0	0	71.897	71.897	71.897	71.897	71.897	71.897	39.0348	39.0348	10.8896	10.8896	10.8896	10.8896	10.8896	10.8896	10.8896
45-49	342.716	283.112					45-49	22.6766	3.98451	3.78772	2.98541	54.322	60.3209	2.07541	0.804753			45-49	37.7595	41.2144				stroke	0	105.128	105.128	120.678	120.678	120.678	55.29	55.29	55.29	55.29	55.29	55.29	39.7844	39.7844	12.268	12.268	12.268	12.268	12.268	12.268	12.268
50-54	329.168	294.556					50-54	44.2163	7.50893	6.13273	4.66078	120.155	107.896	4.05696	1.40665			50-54	33.0451	36.4163				Total Cancer	93.8443	83.2942	83.2942	70.2922	70.2922	70.2922	42.4478	42.4478	42.4478	42.4478	42.4478	42.4478	28.7478	28.7478	14.2187	14.2187	14.2187	14.2187	14.2187	14.2187	14.2187
55-59	278.057	310.251					55-59	72.5317	13.6265	11.2745	8.49117	230.969	179.978	7.96529	2.81241			55-59	28.4696	31.709				T2D	0	0	0	532.075	532.075	532.075	439.821	439.821	439.821	439.821	439.821	439.821	137.827	137.827	21.7585	21.7585	21.7585	21.7585	21.7585	21.7585	21.7585
60-64	226.001	312.349					60-64	117.845	27.9314	20.1921	12.4645	387.981	266.721	13.7008	5.52647			60-64	24.0717	27.1204				colorectal cancer	0	0	0	67.0384	67.0384	67.0384	41.4415	41.4415	41.4415	41.4415	41.4415	41.4415	28.8831	28.8831	13.9615	13.9615	13.9615	13.9615	13.9615	13.9615	13.9615
65-69	216.61	305.059					65-69	203.748	53.8436	41.6332	22.8781	609.325	387.536	24.1972	11.1754			65-69	19.8763	22.6505
70-74	170.814	264.469					70-74	338.179	127.893	85.9397	50.5589	864.129	512.089	42.012	20.9906			70-74	15.916	18.3356
75-79	122.34	252.722					75-79	622.835	291.266	200.823	121.273	1229.83	657.137	76.8529	41.2277			75-79	12.1757	14.1992
80-84	86.535	247.789					80-84	1378.12	778.948	490.319	331.168	1706.2	810.836	146.414	99.7511			80-84	8.81417	10.3584
85-89	46.747	172.337					85-89	2900.53	1954.87	1038.87	765.811	2495.56	1127.47	260.177	211.472			85-89	6.03734	7.09368
90-94	16.744	74.954					90-94	5830.5	4440.5	1943.85	1462.22	3359.55	1479.44	435.115	384.539			90-94	4.00154	4.63328
95-99	2.908	17.469					95-99	11238.3	9550.83	3354.45	3082.12	4176.05	2009.13	580.611	680.153			95-99	2.66103	2.9981
100+	0.295	1.941					100+	11238.3	9550.83	3354.45	3082.12	4176.05	2009.13	580.611	680.153			100+	1.77154	2.04868
data source: UN Population Devision World Population Prospects 2017 (thousand), Switzerland							data source: GBD											data source: UN World Population Prospects: The 2017 Revision: Special Aggregates: Ecological groups
https://esa.un.org/unpd/wpp/Download/Standard/Population/							http://ghdx.healthdata.org/gbd-results-tool											https://esa.un.org/unpd/wpp/Download/SpecialAggregates/Ecological/
																		Male/Female life expectancy at exact age, e(x), by aggregate and constituents, 1950-2100, Switzerland
																		Estimates and Medium variant, 1950 - 2100
	Delta serving size (cRR)
Disease/food group	Fruits	Vegetables	Legumes	Nuts and seeds	Red meat	Fish
C_coronary heart disease	100	100	100	100	1	100
C_stroke	100	100	1	1	100	1
C_Total Cancer	100	100	1	100	1	1
C_T2D	1	1	1	1	100	1
C_colorectal cancer	1	1	1	1	100	1
C_others	1	1	1	1	1	1
Source: Springmann, et al. 2018. Health and nutritional aspects of sustainable diet strategies and their association with environmental impacts: a global modelling analysis with country-level detail. The Lancet Planetary Health, 2(10), pp.e451-e461.
	Relative risk values (RR) - mean
Disease/food group	Fruits	Vegetables	Legumes	Nuts and seeds	Red meat	Fish	underweight	normal	overweight	obese
coronary heart disease	0.95	0.87	0.77	0.84	1	0.66	0.68	1	1.31	1.78
stroke	0.77	0.95	1	1	1.1	1	1.03	1	1.07	1.55
Total Cancer	0.94	0.94	1	0.92	1	1	0.11	1	1.1	1.4
T2D	1	1	1	1	1.14	1	1	1	1.54	7.37
	Relative risk values (RR) - 97.5%
Disease/food group	Fruits	Vegetables	Legumes	Nuts and seeds	Red meat	Fish	underweight	normal	overweight	obese
coronary heart disease	0.99	0.9	0.9	0.86	1	0.87	0.7	1	1.39	1.92
stroke	0.84	1.01	1	1	1.15	1	1.47	1	1.59	2.11
Total Cancer	0.97	0.95	1	0.95	1	1	1.32	1	1.17	1.5
T2D	1	1	1	1	1.24	1	1	1	1.68	10.47
	Relative risk values (RR) - 2.5%
Disease/food group	Fruits	Vegetables	Legumes	Nuts and seeds	Red meat	Fish	underweight	normal	overweight	obese
coronary heart disease	0.92	0.84	0.65	0.82	1	0.5	0.65	1	1.24	1.64
stroke	0.7	0.9	1	1	1.05	1	0.71	1	0.73	1.14
Total Cancer	0.91	0.92	1	0.9	1	1	0.94	1	1.04	1.3
T2D	1	1	1	1	1.04	1	1	1	1.42	5.16
Source: Springmann, et al. 2018. Health and nutritional aspects of sustainable diet strategies and their association with environmental impacts: a global modelling analysis with country-level detail. The Lancet Planetary Health, 2(10), pp.e451-e461.

## Sheet: Table S2 Raw data for nutrition
	Age and gender specific estimated average requirement (EAR) values for PAN analysis																		Nutrient	Coefficient of variance for PAN analysis	Reference				DRI and DRV values for nutrients
Male	Calcium	Copper	Folate	Magnesium	Niacin	Phosphorus	Protein	Riboflavin	Selenium	Thiamin	Vit_A	Vit_B12	Vit_B6	Vit_C	Vit_E	Zinc			Calcium	0.3	Arsenault et al 2015				Energy	2000	kcal
Age group	mg/day	mg/day	ug eq/day	mg/day	mg eq/day	mg/day	g/day	mg/day	ug/day	mg/day	mg eq/day	ug/day	mg/day	mg/day	mg eq/day	mg/day			Copper	0.25	Joy et al 2014				Qualifying nutrient	DRI	unit
0-4	600	0.75	120	1.25	8	500	14	0.7	15	0.6	0.6	1	0.4	20	6	3			Folate	0.3	Arsenault et al 2015				Folate	300	microgram
5-9	825	1	160	2.25	9.5	700	22	0.9	25	0.8	0.75	1.65	0.6	37.5	9	6			Magnesium	0.25	Joy et al 2014				Niacin	13.5	milligram
10-14	1150	1.25	270	3.5	12	1250	43.5	1.25	52.5	1.1	1	2.5	1.2	75	13.5	9.25			Niacin	0.25	Arsenault et al 2015				Pantothnic Acid	5	milligram
15-19	1200	1.25	300	3.5	13	1250	62	1.6	60	1.4	1.1	3	1.6	90	15	10			Phosphorus	0.25	Joy et al 2014				Vitamin B2 (Riboflavin)	1.25	milligram
20-24	1000	1.25	300	3.5	13	700	57	1.4	70	1.3	1	3	1.5	95	15	10			Protein	0.25	Joy et al 2014				Thiamin (Vitamin B1)	1.1	milligram
25-29	1000	1.25	300	3.5	12	700	57	1.4	70	1.2	1	3	1.5	95	14	10			Riboflavin	0.3	Arsenault et al 2015				Vitamin A	900	microgram
30-34	1000	1.25	300	3.5	12	700	57	1.4	70	1.2	1	3	1.5	95	14	10			Selenium	0.25	Joy et al 2014				Vitamin B12	3	microgram
35-39	1000	1.25	300	3.5	12	700	57	1.4	70	1.2	1	3	1.5	95	14	10			Thiamin	0.25	Joy et al 2014				Vitamin B6	1.35	milligram
40-44	1000	1.25	300	3.5	12	700	57	1.4	70	1.2	1	3	1.5	95	14	10			Vit_A	0.45	Arsenault et al 2015				Vitamin C	102.5	milligram
45-49	1000	1.25	300	3.5	12	700	57	1.4	70	1.2	1	3	1.5	95	14	10			Vit_B12	0.25	Joy et al 2014				Vitamin E	13	milligram
50-54	1000	1.25	300	3.5	11	700	55	1.3	70	1.2	1	3	1.5	95	13	10			Vit_B6	0.25	Arsenault et al 2015				Vitamin K	90	microgram
55-59	1000	1.25	300	3.5	11	700	55	1.3	70	1.2	1	3	1.5	95	13	10			Vit_C	0.4	Arsenault et al 2015				Calcium	1000	milligram
60-64	1000	1.25	300	3.5	11	700	55	1.3	70	1.2	1	3	1.5	95	13	10			Vit_E	0.25	Joy et al 2014				Copper	0.9	milligram
65-69	1000	1.25	300	3.5	11	700	55	1.3	70	1.2	1	3	1.5	95	13	10			Zinc	0.25	Arsenault et al 2015				Iron	12.5	milligram
70-74	1000	1.25	300	3.5	11	700	55	1.3	70	1.2	1	3	1.5	95	13	10									Magnesium	325	milligram
75-79	1000	1.25	300	3.5	11	700	55	1.3	70	1.2	1	3	1.5	95	13	10									Phosphorus	700	milligram
80-84	1000	1.25	300	3.5	11	700	55	1.3	70	1.2	1	3	1.5	95	13	10									Potassium	4000	milligram
85-89	1000	1.25	300	3.5	11	700	55	1.3	70	1.2	1	3	1.5	95	13	10									Selenium	55	microgram
90-94	1000	1.25	300	3.5	11	700	55	1.3	70	1.2	1	3	1.5	95	13	10									Zinc	8.5	milligram
95-99	1000	1.25	300	3.5	11	700	55	1.3	70	1.2	1	3	1.5	95	13	10									Polyunsaturated fatty acid	13.1	gram
100+	1000	1.25	300	3.5	11	700	55	1.3	70	1.2	1	3	1.5	95	13	10									Choline	425	milligram
																									Dietary Fiber	30	gram
Female	Calcium	Copper	Folate	Magnesium	Niacin	Phosphorus	Protein	Riboflavin	Selenium	Thiamin	Vit_A	Vit_B12	Vit_B6	Vit_C	Vit_E	Zinc									Protein	52.5	gram
Age group	mg/day	mg/day	ug eq/day	mg/day	mg eq/day	mg/day	g/day	mg/day	ug/day	mg/day	mg eq/day	ug/day	mg/day	mg/day	mg eq/day	mg/day									Disqualifying nutrient	RDA	unit
0-4	600	0.75	120	1.25	8	500	14	0.7	15	0.6	0.6	1	0.4	20	5	3									Total Fats	90	gram
5-9	825	0.75	160	2.25	10	700	22	0.85	25	0.75	0.75	1.65	0.6	37.5	8.5	6									Satuated Fats	20	gram
10-14	1150	1.25	270	3.75	14	1250	43.5	1.05	52.5	0.95	0.95	2.5	1.2	75	11.5	7									Cholesterol	300	milligram
15-19	1200	1.25	300	3.75	17	1250	48	1.2	60	1.1	0.9	3	1.2	105	12	7									Total Sugars	125	gram
20-24	1000	1.25	300	3.75	16	700	48	1.1	60	1	0.8	3	1.2	110	12	7
25-29	1000	1.25	300	3.75	15	700	48	1.1	60	1	0.8	3	1.2	110	12	7
30-34	1000	1.25	300	3.75	15	700	48	1.1	60	1	0.8	3	1.2	110	12	7
35-39	1000	1.25	300	3.75	15	700	48	1.1	60	1	0.8	3	1.2	110	12	7
40-44	1000	1.25	300	3.75	15	700	48	1.1	60	1	0.8	3	1.2	110	12	7
45-49	1000	1.25	300	3.75	15	700	48	1.1	60	1	0.8	3	1.2	110	12	7
50-54	1000	1.25	300	3.75	15	700	47	1	60	1	0.8	3	1.2	110	12	7
55-59	1000	1.25	300	3.75	15	700	47	1	60	1	0.8	3	1.2	110	12	7
60-64	1000	1.25	300	3.75	15	700	47	1	60	1	0.8	3	1.2	110	12	7
65-69	1000	1.25	300	3.75	14	700	57	1	60	1	0.8	3	1.2	110	11	7
70-74	1000	1.25	300	3.75	14	700	57	1	60	1	0.8	3	1.2	110	11	7
75-79	1000	1.25	300	3.75	14	700	57	1	60	1	0.8	3	1.2	110	11	7
80-84	1000	1.25	300	3.75	14	700	57	1	60	1	0.8	3	1.2	110	11	7
85-89	1000	1.25	300	3.75	14	700	57	1	60	1	0.8	3	1.2	110	11	7
90-94	1000	1.25	300	3.75	14	700	57	1	60	1	0.8	3	1.2	110	11	7
95-99	1000	1.25	300	3.75	14	700	57	1	60	1	0.8	3	1.2	110	11	7
100+	1000	1.25	300	3.75	14	700	57	1	60	1	0.8	3	1.2	110	11	7
Data sources	http://www.sge-ssn.ch/grundlagen/lebensmittel-und-naehrstoffe/naehrstoffempfehlungen/dachreferenzwerte/
	Food and Nutrition Board, Institute of Medicine. (1998). Dietary Reference Intakes: a risk assessment model for establishing upper intake levels for nutrients.
	https://www.ncbi.nlm.nih.gov/books/NBK45182/
data source: UN Population Devision World Population Prospects 2017 (thousand), Switzerland
https://esa.un.org/unpd/wpp/Download/Standard/Population/
Mean nutrient requirements were estimated based on population all nutrients except zinc (Institute of Medicine 2006). For zinc, the International Zinc Nutrition ConsultativeGroup (IZiNCG) EAR for a refined, mixed diet was used, which partially accounts for differing requirements based on the presence of phytate which interferes with zinc absorption (International Zinc Nutrition Consultative Group…

## Sheet: Table S3 Raw data for environ
	Characterization factor values
Food group	GHG intensity (kgCO2/kg)	Cropland use (m2/kg)	Freshwater use (m3/kg)	Nitrogen use (kgN/t)	Phosphorus use (kgP/t)
wheat	0.23	3.36	0.49	28.73	4.39
rice	1.18	3.51	1.07	36.64	5.2
maize	0.19	1.98	0.15	22.77	3.57
other grains	0.29	6.14	0.17	16.36	2.71
roots	0.07	0.69	0.04	3.63	0.71
legumes	0.23	11.02	0.95	0	0
soybeans	0.12	3.95	0.14	2.75	5.88
nuts & seeds	0.71	6.39	0.43	14.27	2.11
vegetables	0.06	0.49	0.09	9.55	1.67
fruits (temperate)	0.08	1.18	0.33	12.73	1.91
fruits (tropical)	0.09	0.94	0.32	10.27	1.58
fruits (starchy)	0.11	0.85	0.12	6.26	1.07
sugar crops	0.02	0.15	0.11	2.03	0.35
oil crops	0.46	5.45	0.31	31.33	5.61
palm crop	0.38	0.63	0	4.57	0.73
sugar	0.19	1.67	1.22	22.34	3.84
palm oil	1.85	3.1	0	22.33	3.57
vegetable oil	0.67	10.31	0.47	42.73	11.47
beef	32.49	4.21	0.22	27.29	5.36
lamb	33.01	6.24	0.49	27.51	4.94
pork	2.92	6.08	0.35	51.52	8.87
poultry	1.41	6.59	0.4	50.2	9.02
eggs	1.58	6.86	0.44	51.22	8.81
milk	1.22	1.34	0.08	6.32	1.58
shellfish	0.07	0.36	0.03	3.35	0.81
fish (freshwater)	0.3	1.51	0.1	16.78	3.62
fish (demersal)	0.02	0.21	0.01	1.2	0.29
fish (pelagic)	0	0	0	0	0
Source: Springmann et al. 2018 Options for keeping the food system within environmental limits. Nature 2018, 562, 519–525.

## Sheet: Table S4 Detailed health result
	Mean values									2.5% values									97.5% values
Reduced YLL (across disease states and food groups)	HGD	RSN	VGN	VGT	PST	FXT	PTO	MTO	TAX	HGD	RSN	VGN	VGT	PST	FXT	PTO	MTO	TAX	HGD	RSN	VGN	VGT	PST	FXT	PTO	MTO	TAX
coronary heart disease	-267.258	3457.37	6237.08	1253.88	2851.09	872.849	-5205.45	-5358.03	170.361	-1385.17	3803.47	7922.55	1744.05	4198.3	1144.73	-6980.92	-7485.17	231.047	846.631	3073.38	4297.55	700.83	1314.09	579.825	-3347.17	-3219.66	103.443
stroke	-306.645	1503.22	1750.41	1374.71	1381.73	818.048	-3480.29	-3819.79	91.9275	-1651.15	1246.67	2144.04	1637.61	1631.5	871.725	-4682.08	-5074	122.386	776.301	1748.66	1256.57	1099.97	1120.03	758.613	-2388.03	-2701.67	61.1711
Total Cancer	-350.555	3934.76	5403.78	2414.33	2458.65	1413.53	-6250.55	-6406.48	194.758	-2002.16	4081.61	6783.53	3259.58	3287.12	1742.55	-8506.24	-8776.52	265.77	1088.53	3973.19	4552	1732.21	1794.14	1180.98	-4657.92	-4711.61	140.624
T2D	638.247	713.268	313.517	150.069	165.023	170.531	-380.901	-393.014	7.43543	475.495	527.442	143.294	-4.54276	8.9834	55.9651	-225.931	-157.57	3.89098	774.795	866.143	455.014	281.028	296.947	269.259	-531.427	-631.626	10.6694
Fruits	-2333.73	2459.43	2628.09	2628.09	2628.09	1253.16	-6193.76	-6193.76	200.372	-3521.23	3614.49	3858.81	3858.81	3858.81	1853.89	-9546.95	-9546.95	298.142	-1140.83	1224.81	1309.67	1309.67	1309.67	621.156	-2983.42	-2983.42	98.9137
Vegetables	-2227.32	2266.24	8346.99	2507.64	2507.64	1271.87	-5697.35	-5697.35	203.262	-3013.57	3023.41	10911.7	3342.87	3342.87	1702.22	-7788.86	-7788.86	272.956	-1612.43	1656.83	6188.01	1834.3	1834.3	927.804	-4094.32	-4094.32	147.927
Legumes	5.39427	889.612	3052.58	762.267	738.131	475.022	-13.8557	-212.58	4.01731	8.88992	1440.25	4719.81	1237.29	1198.7	775.538	-22.8433	-351.849	6.62082	2.17473	364.614	1306.86	311.666	301.66	193.175	-5.58405	-85.3643	1.61956
Nuts & seeds	-346.41	0	0	0	0	0	0	-596.349	0	-415.234	0	0	0	0	0	0	-715.166	0	-258.301	0	0	0	0	0	0	-444.472	0
Red meat	684.493	861.247	1146.28	1146.28	1146.28	794.209	-704.202	-1401.69	20.5265	319.206	403.628	541.597	541.597	541.597	371.508	-316.54	-619.329	9.4012	1026.99	1285.82	1697.62	1697.62	1697.62	1187.97	-1096.8	-2222.5	31.3625
Fish	-275.906	-656.408	-1062.83	-1062.83	754.343	-523.052	0	0	13.9119	-462.846	-1109.61	-1811.2	-1811.2	1238.88	-881.826	0	0	23.2007	-91.9577	-217.127	-348.784	-348.784	256.801	-173.472	0	0	4.66396
Calories	3981.53	4380.5	646.402	-739.328	-612.542	47.2102	-1612.93	-638.31	23.5366	2511.58	2763.25	407.755	-466.374	-386.396	29.7806	-1017.45	-402.65	14.8471	5388.02	5927.93	874.747	-1000.5	-828.926	63.8875	-2182.71	-863.796	31.851
	Mean values									2.5% values									97.5% values
Reduced DALYs (across disease states and food groups)	HGD	RSN	VGN	VGT	PST	FXT	PTO	MTO	TAX	HGD	RSN	VGN	VGT	PST	FXT	PTO	MTO	TAX	HGD	RSN	VGN	VGT	PST	FXT	PTO	MTO	TAX
coronary heart disease	-419.295	5424.19	9785.2	1967.18	4473.01	1369.39	-8166.71	-8406.08	267.276	-2173.15	5967.18	12429.5	2736.2	6586.62	1795.94	-10952.2	-11743.3	362.484	1328.26	4821.75	6742.32	1099.52	2061.64	909.673	-5251.3	-5051.25	162.29
stroke	-531.409	2605.05	3033.43	2382.34	2394.5	1417.66	-6031.28	-6619.62	159.309	-2861.42	2160.45	3715.58	2837.94	2827.36	1510.68	-8113.95	-8793.15	212.093	1345.31	3030.4	2177.6	1906.23	1940.99	1314.66	-4138.41	-4681.94	106.008
Total Cancer	-438.583	5109.9	7016.77	3148.82	3206.16	1846.29	-8103	-8320.39	252.443	-2583.12	5290.42	8789.53	4230.01	4265.63	2263.25	-11013.4	-11370.2	344.09	1430.98	5168.98	5926.76	2278.33	2358.46	1554.11	-6051.29	-6146.37	182.644
T2D	2341.99	2617.28	1150.42	550.664	605.538	625.748	-1397.68	-1442.13	27.2837	1744.79	1935.4	525.804	-16.6693	32.9638	205.359	-829.037	-578.189	14.2776	2843.04	3178.24	1669.64	1031.21	1089.62	988.023	-1950.03	-2317.7	39.1503
Fruits	-3509.9	3676.74	3928.03	3928.03	3928.03	1876.31	-9358.4	-9358.4	300.41	-5272.88	5371.97	5733.55	5733.55	5733.55	2760.54	-14381.7	-14381.7	444.684	-1738.18	1856.23	1984.44	1984.44	1984.44	942.687	-4563.34	-4563.34	150.293
Vegetables	-3257.14	3309.46	12164.6	3661.7	3661.7	1857.94	-8340	-8340	297.022	-4423.14	4430.04	15948.6	4897.66	4897.66	2495.13	-11446.2	-11446.2	400.265	-2310.27	2370.36	8833.28	2624.05	2624.05	1327.83	-5872.52	-5872.52	211.78
Legumes	8.46294	1395.69	4789.12	1195.9	1158.04	745.25	-21.7379	-333.511	6.30266	13.9472	2259.57	7404.8	1941.15	1880.61	1216.72	-35.8383	-552.007	10.3872	3.41189	572.034	2050.3	488.966	473.267	303.068	-8.76069	-133.926	2.54089
Nuts & seeds	-498.2	0	0	0	0	0	0	-857.741	0	-594.201	0	0	0	0	0	0	-1023.51	0	-377.418	0	0	0	0	0	0	-649.51	0
Red meat	1370.17	1723.83	2294.01	2294.01	2294.01	1589.71	-1410.51	-2808.38	41.1013	592.7	749.641	1006.3	1006.3	1006.3	689.922	-586.677	-1146.9	17.4404	2083.31	2607.43	3440.49	3440.49	3440.49	2409.32	-2230.84	-4526.19	63.7031
Fish	-432.863	-1029.82	-1667.45	-1667.45	1183.47	-820.604	0	0	21.826	-726.148	-1740.85	-2841.54	-2841.54	1943.64	-1383.48	0	0	36.399	-144.27	-340.645	-547.2	-547.2	402.888	-272.156	0	0	7.31717
Calories	7007.79	7710.01	1137.72	-1301.27	-1078.12	83.0936	-2838.89	-1123.47	41.4262	4558.94	5015.77	740.144	-846.547	-701.374	54.0567	-1846.84	-730.878	26.9499	9327.72	10262.4	1514.36	-1732.06	-1435.03	110.602	-3778.7	-1495.4	55.1403

## Sheet: Table S5 Detailed env results
	REF					HGD					RSN					VGN					VGT					PST					FXT					PTO					MTO					TAX
	GHG emissions (gCO2eq.)	Cropland use (m2)	Freshwater use (m3)	Nitrogen use (gN)	Phosphorus use (gP)	GHG emissions (gCO2eq.)	Cropland use (m2)	Freshwater use (m3)	Nitrogen use (gN)	Phosphorus use (gP)	GHG emissions (gCO2eq.)	Cropland use (m2)	Freshwater use (m3)	Nitrogen use (gN)	Phosphorus use (gP)	GHG emissions (gCO2eq.)	Cropland use (m2)	Freshwater use (m3)	Nitrogen use (gN)	Phosphorus use (gP)	GHG emissions (gCO2eq.)	Cropland use (m2)	Freshwater use (m3)	Nitrogen use (gN)	Phosphorus use (gP)	GHG emissions (gCO2eq.)	Cropland use (m2)	Freshwater use (m3)	Nitrogen use (gN)	Phosphorus use (gP)	GHG emissions (gCO2eq.)	Cropland use (m2)	Freshwater use (m3)	Nitrogen use (gN)	Phosphorus use (gP)	GHG emissions (gCO2eq.)	Cropland use (m2)	Freshwater use (m3)	Nitrogen use (gN)	Phosphorus use (gP)	GHG emissions (gCO2eq.)	Cropland use (m2)	Freshwater use (m3)	Nitrogen use (gN)	Phosphorus use (gP)	GHG emissions (gCO2eq.)	Cropland use (m2)	Freshwater use (m3)	Nitrogen use (gN)
Fruits	23.3258	0.268466	0.0815113	2.85701	0.437365	18.6045	0.214126	0.0650127	2.27873	0.348839	28.6793	0.330081	0.100219	3.51272	0.537744	29.0617	0.334482	0.101555	3.55956	0.544914	29.0617	0.334482	0.101555	3.55956	0.544914	29.0617	0.334482	0.101555	3.55956	0.544914	26.0026	0.299273	0.090865	3.18487	0.487555	11.4717	0.132032	0.0400875	1.40509	0.215098	11.4717	0.132032	0.0400875	1.40509	0.215098	23.7469	0.273312	0.0829828	2.90859
Vegetables	15.1277	0.126911	0.0219358	2.32452	0.406748	12.0078	0.100537	0.0174568	1.85007	0.323712	17.7362	0.146081	0.0263272	2.79246	0.488411	27.4809	0.227796	0.0404656	4.29073	0.750578	18.5813	0.155115	0.0271162	2.87421	0.502872	18.5813	0.155115	0.0271162	2.87421	0.502872	16.8545	0.141013	0.024526	2.59937	0.45481	7.95493	0.0683333	0.0111766	1.18285	0.207105	7.95493	0.0683333	0.0111766	1.18285	0.207105	15.4155	0.129325	0.0223531	2.36874
Legumes	1.10079	0.0521591	0.00443151	0.000891	0.00190512	1.13929	0.0541587	0.00462114	0.000654255	0.00139892	5.70013	0.267253	0.0223864	0.00895068	0.0191382	14.1409	0.592869	0.0416757	0.129378	0.276634	4.81575	0.222218	0.0182074	0.0130192	0.0278374	4.74474	0.21988	0.0181245	0.0113918	0.0243577	3.46978	0.161988	0.0134898	0.00650959	0.0139187	1.06191	0.0508793	0.00438615	0	0	0	0	0	0	0	1.12173	0.0531514	0.00451581	0.000907949
Nuts	16.9399	0.152459	0.0102594	0.340468	0.0503425	12.4388	0.11195	0.00753338	0.250003	0.0369661	35.3107	0.317796	0.0213854	0.709696	0.104937	51.7047	0.465342	0.0313141	1.03919	0.153658	51.7047	0.465342	0.0313141	1.03919	0.153658	43.9792	0.395813	0.0266353	0.883919	0.130699	32.3909	0.291518	0.019617	0.651012	0.0962603	16.9399	0.152459	0.0102594	0.340468	0.0503425	9.21438	0.0829294	0.00558054	0.185196	0.0273836	17.1015	0.153913	0.0103572	0.343715
Cereals	55.4274	0.676408	0.0957808	5.42833	0.827718	57.9761	0.707511	0.100185	5.67794	0.865779	35.9792	0.439072	0.0621735	3.52365	0.537291	55.4274	0.676408	0.0957808	5.42833	0.827718	55.4274	0.676408	0.0957808	5.42833	0.827718	55.4274	0.676408	0.0957808	5.42833	0.827718	55.4274	0.676408	0.0957808	5.42833	0.827718	55.4274	0.676408	0.0957808	5.42833	0.827718	55.4274	0.676408	0.0957808	5.42833	0.827718	54.784	0.669354	0.0945557	5.36176
Meat	1538.98	0.724011	0.0422536	5.5339	0.987619	654.737	0.360751	0.0211906	2.75585	0.49237	400.136	0.188243	0.0109859	1.43881	0.256781	0	0	0	0	0	0	0	0	0	0	0	0	0	0	0	492.475	0.231683	0.0135211	1.77085	0.316038	2400.82	1.12946	0.0659156	8.63288	1.54069	3201.09	1.50594	0.0878874	11.5105	2.05425	1482.01	0.718807	0.0419726	5.50608
Fish	1.94242	0.0100626	0.000676656	0.107041	0.0234445	1.4263	0.00738888	0.000496864	0.0785995	0.0172151	0.728406	0.00377347	0.000253746	0.0401404	0.00879169	0	0	0	0	0	0	0	0	0	0	3.39923	0.0176095	0.00118415	0.187322	0.0410279	0.971208	0.00503129	0.000338328	0.0535206	0.0117222	1.94242	0.0100626	0.000676656	0.107041	0.0234445	1.94242	0.0100626	0.000676656	0.107041	0.0234445	1.96981	0.0102044	0.000686198	0.108551
Eggs	40.2142	0.174601	0.0111989	1.30365	0.224232	29.529	0.128208	0.00822326	0.957262	0.164652	27.8406	0.120877	0.00775307	0.902528	0.155238	0	0	0	0	0	49.4944	0.214893	0.0137832	1.60449	0.275978	49.4944	0.214893	0.0137832	1.60449	0.275978	37.1208	0.16117	0.0103374	1.20337	0.206983	102.082	0.443217	0.0284279	3.30927	0.569205	61.8679	0.268616	0.017229	2.00562	0.344972	39.945	0.173432	0.0111239	1.29492
Dairy	374.341	0.411162	0.024547	1.93921	0.484802	274.876	0.301913	0.0180247	1.42395	0.355987	402.937	0.44257	0.0264221	2.08734	0.521836	0	0	0	0	0	374.341	0.411162	0.024547	1.93921	0.484802	374.341	0.411162	0.024547	1.93921	0.484802	374.341	0.411162	0.024547	1.93921	0.484802	527.717	0.579624	0.0346044	2.73375	0.683437	374.341	0.411162	0.024547	1.93921	0.484802	360.398	0.395847	0.0236326	1.86698
Oil	101.939	0.499832	0.0222348	2.18972	0.561539	74.8532	0.367023	0.0163269	1.6079	0.412334	37.3777	0.183272	0.00815276	0.802899	0.205897	101.939	0.499832	0.0222348	2.18972	0.561539	101.939	0.499832	0.0222348	2.18972	0.561539	101.939	0.499832	0.0222348	2.18972	0.561539	101.939	0.499832	0.0222348	2.18972	0.561539	101.939	0.499832	0.0222348	2.18972	0.561539	101.939	0.499832	0.0222348	2.18972	0.561539	102.058	0.500412	0.0222606	2.19227
Roots	31.9103	0.287774	0.164906	3.30267	0.576095	16.1834	0.149878	0.0620841	1.43285	0.255081	20.7137	0.1868	0.107044	2.14384	0.373957	31.9103	0.287774	0.164906	3.30267	0.576095	31.9103	0.287774	0.164906	3.30267	0.576095	31.9103	0.287774	0.164906	3.30267	0.576095	31.9103	0.287774	0.164906	3.30267	0.576095	31.9103	0.287774	0.164906	3.30267	0.576095	31.9103	0.287774	0.164906	3.30267	0.576095	32.278	0.291148	0.166485	3.33711
Others	65.5305	0.998351	0.110641	3.70516	0.650571	48.0598	0.733021	0.0783694	2.68572	0.472226	22.7021	0.336162	0.0431875	1.3506	0.237117	64.8482	0.992354	0.10626	3.62494	0.636781	65.688	0.999735	0.111652	3.72367	0.653753	65.688	0.999735	0.111652	3.72367	0.653753	65.478	0.99789	0.110304	3.69899	0.64951	66.5802	1.00758	0.117381	3.82858	0.671785	65.8979	1.00158	0.113	3.74836	0.657996	65.4272	0.996523	0.110553	3.70062
TOTAL	2266.78	4.3822	0.590377	29.0326	5.23238	1201.83	3.23647	0.399525	20.9995	3.74656	1035.84	2.96198	0.436291	19.3136	3.44714	376.513	4.07686	0.604192	23.5645	4.32792	782.964	4.26696	0.611097	25.6741	4.60917	778.566	4.2127	0.607519	25.7045	4.62376	1238.38	4.16474	0.590468	26.0284	4.68695	3325.84	5.03765	0.595837	32.4606	5.92645	3923.06	4.94467	0.583107	33.0046	5.9804	2196.26	4.36543	0.591478	28.9903
[truncated: 1 more columns]

## Sheet: Table S6 Detailed cost results
	Cost (CHF/capita/day)
Food group	REF	HGD	RSN	VGN	VGT	PST	FXT	PTO	MTO	TAX
Fruits	0.489668	0.390555	0.602051	0.610078	0.610078	0.610078	0.545859	0.24082	0.24082	0.498508
Vegetables	0.6445	0.51332	0.77921	1.19469	0.798316	0.798316	0.721408	0.325035	0.325035	0.65676
Legumes	0.0237003	0.0226672	0.152867	1.1241	0.167078	0.154638	0.100428	0.0168893	0	0.0241511
Nuts	0.304041	0.223255	0.655278	0.953709	0.953709	0.809338	0.592782	0.304041	0.15967	0.306941
Cereals	0.188728	0.197406	0.122508	0.188728	0.188728	0.188728	0.188728	0.188728	0.188728	0.18687
Meat	2.05859	0.983578	0.535234	0	0	0	0.65875	3.2114	4.28187	2.02398
Fish	0.559665	0.410958	0.209874	0	0	0.979414	0.279832	0.559665	0.559665	0.567133
Eggs	0.116655	0.0856589	0.0807612	0	0.143575	0.143575	0.107682	0.296124	0.179469	0.115874
Dairy	0.536878	0.394225	0.577889	0	0.536878	0.536878	0.536878	0.756848	0.536878	0.523034
Oil	0.461635	0.338975	0.169266	0.461635	0.461635	0.461635	0.461635	0.461635	0.461635	0.462171
Roots	0.219591	0.139192	0.142541	0.219591	0.219591	0.219591	0.219591	0.219591	0.219591	0.22253
Others	1.13309	0.831954	0.399985	1.13309	1.13309	1.13309	1.13309	1.13309	1.13309	1.15122
TOTAL	6.73674	4.53175	4.42747	5.88562	5.21267	6.03528	5.54666	7.71387	8.28645	6.73917
